# Supplementary material for: The Effects of Combined Exposure to Simulated Microgravity, Ionizing Radiation, and Cortisol on the In Vitro Wound Healing Process
Source: Cells. 2023 Jan 7;12(2):246. doi: 10.3390/cells12020246 (PMC9857207; doi:10.3390/cells12020246)
Supplement: Supplementary file 1 [file cells-12-00246-s001.zip]

Archive with 1 entries (1 files):
- cells-2072073-supplementary.pdf
